# Supplementary material for: Biochar and Melatonin Partnership Mitigates Arsenic Toxicity in Rice by Modulating Antioxidant Defense, Phytochelatin Synthesis, and Down-Regulating the Transporters Involved in Arsenic Uptake
Source: Plants (Basel). 2025 Aug 7;14(15):2453. doi: 10.3390/plants14152453 (PMC12349230; doi:10.3390/plants14152453)
Supplement: Supplementary file 1 [file plants-14-02453-s001.zip]

Archive with 1 entries (1 files):
- plants-3764003-supplementary.pdf
